# Supplementary material for: The FBXL Gene Family in Tobacco (Nicotiana tabacum L.): Identification and Expression Response to TMV and Abiotic Stresses
Source: Antioxidants (Basel). 2026 Feb 13;15(2):246. doi: 10.3390/antiox15020246 (PMC12938767; doi:10.3390/antiox15020246)
Supplement: Supplementary file 1 [file antioxidants-15-00246-s001.zip]

Archive with 1 entries (1 files):
- antioxidants-4116481-supplementary.xlsx
