# Supplementary material for: The FBXL Gene Family in Tobacco (Nicotiana tabacum L.): Identification and Expression Response to TMV and Abiotic Stresses
Source: Antioxidants (Basel). 2026 Feb 13;15(2):246. doi: 10.3390/antiox15020246 (PMC12938767; doi:10.3390/antiox15020246)
Supplement: Supplementary file 1 [file antioxidants-15-00246-s001.zip › antioxidants-4116481-supplementary.xlsx]

## Sheet: Table S1
Table S1 Primer sequences of qPCR
Primer name	Accession number	Primer sequence (5'→3')
NtaFBXL2_F	Nta02g09450.1	CGAAGACCGCAACTCCGT
NtaFBXL2_R		AATGCTAGGGCTCACGGC
NtaFBXL6_F	Nta03g13940.1	ACCGCCTTTCCCTCAACG
NtaFBXL6_R		TGCTCACGGATTTGCGGT
NtaFBXL11_F	Nta04g15280.1	ACAGTGATGGCGGGATGC
NtaFBXL11_R		CCACATTGAGCCCTGGCA
NtaFBXL12_F	Nta04g16580.1	TATTCCGCCGCCTTCCAC
NtaFBXL12_R		GAGGGATAAACGGGGGTTCA
NtaFBXL19_F	Nta07g14010.1	GCAGTCGCATACCTCGCT
NtaFBXL19_R		TCACAGTCTGCAGTCGCG
NtaFBXL22_F	Nta08g18750.1	GGGTTCTGTGGCCGTGAA
NtaFBXL22_R		CACCACCTACTTGGGCGG
NtaFBXL31_F	Nta12g27750.1	CTCCTTCCTCAGCTCCGACCAG
NtaFBXL31_R		TCTCCTCCGACACCAGCGTTC
NtaFBXL34_F	Nta13g21780.1	GCGACTGGGCCGAGTTAA
NtaFBXL34_R		CACAAACATGGCTCCGCG
NtaFBXL35_F	Nta14g14830.1	CTGAGGCCGCAGATTGGT
NtaFBXL35_R		TCACTGGCGCTTGCATCA
NtaFBXL38_F	Nta16g08660.1	CCGCGGGGATGAAACAGT
NtaFBXL38_R		CGGGCTTAATAGGGGCGC
NtaFBXL42-F	Nta21g16380.1	TCCTTGCGGTTGCCATGT
NtaFBXL42_R		CAGCTTGGGGCAGAGCTT
NtaFBXL46_F	Nta23g05230.1	GCACCACCGTCGTCATCA
NtaFBXL46_R		TGGCACACCTTCCACCAC
actin-F	Nta10g05880.1	ACCACCACTGCTGAACGG
actin-R		GGAGGAGCTGCTCTTGGC
TMVCP1-F	PP133743.1	CAGTTCGTGTTCTTGTCATC
TMVCP1-R		CTGAATTGTCTTTGAACGAC

## Sheet: Table S2
Table S2. Basic information of NtaFBXL gene family.
Gene Name	Gene ID	Protein Length(aa)	MW(Da)	Theoretical pI	Instability Index	Aliphatic Index	GRAVY	Predicted location
NtaFBXL1	Nta01g00600.1	640	71777.8	5.64	44.28	106.64	0.038	Chlo, Cyto, Nucl
NtaFBXL2	Nta02g09450.1	581	65399.4	5.97	54.39	94.66	-0.033	Nucl, Chlo, Cyto
NtaFBXL3	Nta02g11960.1	303	34474.4	5.38	54.58	91.39	-0.236	Cyto, Cysk, Nucl, Chlo
NtaFBXL4	Nta02g16060.1	640	71874.7	5.57	46.72	106.64	0.022	Cyto, Chlo, Nucl, Mito
NtaFBXL5	Nta03g13660.1	230	25506.6	9.05	37.36	105.57	0.106	Nucl
NtaFBXL6	Nta03g13940.1	550	59960.9	7.9	42.43	94.53	-0.103	Chlo, Mito
NtaFBXL7	Nta03g22430.1	274	31834.2	4.97	48.88	94.23	-0.182	Nucl, Cyto
NtaFBXL8	Nta03g23210.1	337	38475.2	5.01	55.22	83.95	-0.473	Nucl
NtaFBXL9	Nta03g28740.1	584	65453.1	5.89	36.76	89.66	-0.114	Nucl
NtaFBXL10	Nta04g13270.1	230	25541.6	8.72	41.29	106.83	0.093	Nucl
NtaFBXL11	Nta04g15280.1	650	73027.6	5.7	39.93	99.37	0.019	Cyto, Cyto_Nucl, Nucl, E.R
NtaFBXL12	Nta04g16580.1	462	51599.4	6.87	47.94	114.76	0.235	Nucl, Cyto_Nucl, Chlo
NtaFBXL13	Nta04g22180.1	584	65460.1	6.08	37.8	89.14	-0.122	Nucl, Cyto, Chlo
NtaFBXL14	Nta04g27360.1	340	38922.8	4.9	54.26	86.09	-0.442	Nucl
NtaFBXL15	Nta04g27370.1	341	38663.6	4.94	52.76	86.69	-0.393	Nucl
NtaFBXL16	Nta05g30260.1	540	59651.1	7.13	41.52	111.74	0.177	Nucl, Cyto, Chlo
NtaFBXL17	Nta06g24260.1	580	64036.4	6.89	39.08	113.95	0.197	Nucl, Cyto, Chlo
NtaFBXL18	Nta07g08400.1	431	49743.7	7.01	37.85	109.65	0.013	Cyto, Chlo, Mito
NtaFBXL19	Nta07g14010.1	367	40068.6	7.97	37.24	99.13	0.094	Cyto, Nucl, Chlo
NtaFBXL20	Nta07g21530.1	535	57431	8.68	46.85	94.06	-0.073	Chlo, Nucl, Mito
NtaFBXL21	Nta08g12260.1	367	40235.8	8.29	37.1	98.61	0.057	Cyto
NtaFBXL22	Nta08g18750.1	534	57378.9	8.68	48.51	93.15	-0.073	Chlo, Mito, Nucl
NtaFBXL23	Nta09g12630.1	467	52185.2	7.92	34.45	111.46	0.126	Nucl, Chlo, Extr, Cysk_Nucl
NtaFBXL24	Nta10g09780.1	467	52265.3	7.68	32.44	108.95	0.13	E.R., Nucl, Chlo, Extr
NtaFBXL25	Nta11g07030.1	628	70391.2	6.27	50.91	94.08	-0.064	Chlo
NtaFBXL26	Nta11g11760.1	609	66070.7	7.59	38.2	109.51	0.209	Cyto, Nucl, Chlo
NtaFBXL27	Nta11g30950.1	637	67406.1	6.8	43.46	106.2	0.191	Nucl, Cyto_Nucl, Cyto
NtaFBXL28	Nta12g00460.1	585	65308.1	5.08	51.19	96.34	-0.022	Nucl, Chlo, Cyto
NtaFBXL29	Nta12g11250.1	609	66021.6	7.37	36.36	109.69	0.212	Cyto, Chlo, Nucl
NtaFBXL30	Nta12g23630.1	343	38976.4	5.91	54.46	84.4	-0.335	Cyto, Nucl, Chlo
NtaFBXL31	Nta12g27750.1	581	65275.2	6.02	54.39	96.16	-0.04	Chlo, Nucl, Cyto
NtaFBXL32	Nta13g15750.1	538	58194.7	8.61	45.88	94.11	-0.103	Chlo
NtaFBXL33	Nta13g19060.1	645	68231	7.36	45.35	108.68	0.212	Nucl, Cyto_Nucl, Chlo
NtaFBXL34	Nta13g21780.1	327	37833.3	7.06	45.59	81.1	-0.431	Nucl, Chlo, Extr
NtaFBXL35	Nta14g14830.1	538	58364.9	8.47	48.2	93.9	-0.093	Chlo
NtaFBXL36	Nta14g17750.1	646	68330	7.07	43.91	107.72	0.194	Nucl, Cyto_Nucl, Cyto, Chlo
NtaFBXL37	Nta15g09050.1	669	70727	7.37	44.76	106.68	0.229	Nucl, Cyto, Chlo
NtaFBXL38	Nta16g08660.1	669	71064.5	7.36	42.58	105.22	0.216	Nucl, Cyto_Nucl, Cyto
NtaFBXL39	Nta18g10780.1	610	67686.6	6.43	42	110.1	0.148	Cyto, Nucl, E.R.
NtaFBXL40	Nta18g12680.1	342	39356.6	6.59	54.49	104.33	0.082	Mito, Chlo, Cyto_Mito, Nuc
NtaFBXL41	Nta21g00130.1	579	64779.4	8.07	40.58	99.17	0.052	Cyto, Cyto_Nucl, Nucl
NtaFBXL42	Nta21g16380.1	637	67860.6	6.3	43.44	105.1	0.153	Nucl, Cyto_Nucl,
NtaFBXL43	Nta22g00180.1	579	64701.2	7.91	42.53	97.48	0.052	Cyto, Cyto_Nucl, Nucl, Chlo
NtaFBXL44	Nta23g05030.1	305	35127.6	4.5	59.98	89.51	-0.405	Cyto, Nucl, Cysk, Plas
NtaFBXL45	Nta23g05220.1	322	36762.7	5.19	53.31	93.85	-0.244	Nucl, Mito, Cyto_Mito
NtaFBXL46	Nta23g05230.1	308	35199.3	4.85	56.1	104.45	-0.135	Mito, Cyto_Nucl, Nucl,
NtaFBXL47	Nta24g05250.1	305	35221.8	4.5	59	89.84	-0.404	Cyto, Cysk, Nucl, Plas
MW, molecular weight; pI, isoelectric point; GRAVY, grand average of hydropathicity; Chlo, chloroplast; cyto, cytoplasm; nucl, nuclear; mito, mitochondria; cysk, cytoskeleton; plas, plasma membranes; E.R., endoplasmic reticulum; extr, extracellular.

## Sheet: Table S3
Table S3 Syntenic relationships among FBXL genes
The syntenic relationships among NtaFBXLs		The syntenic relationships among NtaFBXLs and AtFBXLs		The syntenic relationships among NtaFBXLs and OsFBXLs
NtaFBXL ID	NtaFBXL ID	NtaFBXL ID	AtFBXL ID	NtaFBXL ID	OsFBXL ID
Nta01g00600.1	Nta02g16060.1	Nta05g30260.1	AT1G80630.1	Nta07g14010.1	Os01t0881900.1
Nta02g09450.1	Nta11g07030.1	Nta06g24260.1	AT1G80630.1	Nta08g12260.1	Os01t0881900.1
Nta02g09450.1	Nta12g27750.1	Nta07g14010.1	AT1G21410.1	Nta21g16380.1	Os02t0200900.1
Nta02g11960.1	Nta12g23630.1	Nta07g14010.1	AT1G77000.2	Nta04g15280.1	Os04t0395600.1
Nta02g09450.1	Nta12g00460.1	Nta08g12260.1	AT1G77000.2	Nta15g09050.1	Os06t0605900.1
Nta03g13660.1	Nta04g13270.1	Nta08g12260.1	AT1G21410.1	Nta16g08660.1	Os06t0605900.1
Nta03g23210.1	Nta04g27360.1	Nta18g10780.1	AT1G55590.1	Nta18g10780.1	Os08t0499900.1
Nta03g28740.1	Nta04g22180.1	Nta01g00600.1	AT2G17020.1
Nta03g13940.1	Nta07g21530.1	Nta02g16060.1	AT2G17020.1
Nta03g13940.1	Nta08g18750.1	Nta15g09050.1	AT2G25490.1
Nta04g15280.1	Nta21g00130.1	Nta16g08660.1	AT2G25490.1
Nta04g15280.1	Nta22g00180.1	Nta02g09450.1	AT3G62980.1
Nta05g30260.1	Nta06g24260.1	Nta03g13940.1	AT3G50080.1
Nta07g21530.1	Nta08g18750.1	Nta04g15280.1	AT3G26810.1
Nta07g14010.1	Nta08g12260.1	Nta07g21530.1	AT3G50080.1
Nta09g12630.1	Nta10g09780.1	Nta08g18750.1	AT3G50080.1
Nta11g07030.1	Nta12g27750.1	Nta11g07030.1	AT3G62980.1
Nta11g11760.1	Nta12g11250.1	Nta12g00460.1	AT3G62980.1
Nta11g07030.1	Nta12g00460.1	Nta12g27750.1	AT3G62980.1
Nta11g30950.1	Nta13g19060.1	Nta02g09450.1	AT4G03190.1
Nta11g30950.1	Nta14g17750.1	Nta12g27750.1	AT4G03190.1
Nta11g30950.1	Nta21g16380.1	Nta03g13660.1	AT5G67140.1
Nta12g00460.1	Nta12g27750.1	Nta03g13940.1	AT5G67250.1
Nta13g15750.1	Nta14g14830.1	Nta04g13270.1	AT5G67140.1
Nta13g19060.1	Nta14g17750.1	Nta04g16580.1	AT5G40470.1
Nta13g19060.1	Nta15g09050.1	Nta07g21530.1	AT5G67250.1
Nta13g19060.1	Nta21g16380.1	Nta08g18750.1	AT5G67250.1
Nta14g17750.1	Nta15g09050.1	Nta13g21780.1	AT5G57900.1
Nta14g17750.1	Nta16g08660.1	Nta15g09050.1	AT5G25350.1
Nta14g17750.1	Nta21g16380.1	Nta16g08660.1	AT5G25350.1
Nta15g09050.1	Nta16g08660.1
Nta21g00130.1	Nta22g00180.1

## Sheet: Table S4
Supplementary Table S4. Ka/Ks analysis and evolutionary parameters of collinear NtaFBXL gene pairs in Nicotiana tabacum
Seq_1	Seq_2	Ka	Ks	Ka_Ks	EffectiveLen	AverageS-sites	AverageN-sites	cN	cS	pN	pS
Nta01g00600.1	Nta02g16060.1	0.012375	0.0620449	0.199452	1920	453.417	1466.58	18	27	0.0122734	0.0595479
Nta02g09450.1	Nta11g07030.1	0.0956607	0.560411	0.170697	1743	418	1325	119	165	0.0898113	0.394737
Nta02g09450.1	Nta12g27750.1	0.0148473	0.0958955	0.154827	1743	416.583	1326.42	19.5	37.5	0.0147013	0.090018
Nta02g11960.1	Nta12g23630.1	0.024492	0.0941181	0.260226	909	203.5	705.5	17	18	0.0240964	0.0884521
Nta02g09450.1	Nta12g00460.1	0.0905278	0.555541	0.162954	1743	417.917	1325.08	113	164	0.0852777	0.392423
Nta03g13660.1	Nta04g13270.1	0.0154272	0.082667	0.186619	690	166.083	523.917	8	13	0.0152696	0.078274
Nta03g23210.1	Nta04g27360.1	0.0623978	0.0941674	0.662626	1011	226	785	47	20	0.0598726	0.0884956
Nta03g28740.1	Nta04g22180.1	0.00746461	0.108559	0.0687607	1752	405.667	1346.33	10	41	0.00742758	0.101068
Nta03g13940.1	Nta07g21530.1	0.275633	2.57849	0.106897	1590	376.083	1213.92	280	273	0.230658	0.725903
Nta03g13940.1	Nta08g18750.1	0.275625	2.71577	0.101491	1584	375.833	1208.17	278.667	274.333	0.230653	0.729933
Nta04g15280.1	Nta21g00130.1	0.188101	0.689381	0.272854	1389	323.083	1065.92	177.333	145.667	0.166367	0.450864
Nta04g15280.1	Nta22g00180.1	0.182614	0.786187	0.232278	1389	322.667	1066.33	172.833	157.167	0.162082	0.487087
Nta05g30260.1	Nta06g24260.1	0.0187842	0.0717128	0.261936	1620	380.167	1239.83	23	26	0.0185509	0.0683911
Nta07g21530.1	Nta08g18750.1	0.0115888	0.0708491	0.163571	1602	384.583	1217.42	14	26	0.0114998	0.0676056
Nta07g14010.1	Nta08g12260.1	0.0113379	0.148073	0.0765695	1101	256.75	844.25	9.5	34.5	0.0112526	0.134372
Nta09g12630.1	Nta10g09780.1	0.0102741	0.0545695	0.188276	1401	323	1078	11	17	0.0102041	0.0526316
Nta11g07030.1	Nta12g27750.1	0.0930991	0.596443	0.156091	1743	418.083	1324.92	116	172	0.0875527	0.411401
Nta11g11760.1	Nta12g11250.1	0.0101943	0.0609234	0.16733	1827	444.333	1382.67	14	26	0.0101254	0.0585146
Nta11g07030.1	Nta12g00460.1	0.0174526	0.0879484	0.198441	1755	421.75	1333.25	23	35	0.0172511	0.0829876
Nta11g30950.1	Nta13g19060.1	0.0860409	0.569679	0.151034	1893	462.917	1430.08	116.25	184.75	0.081289	0.3991
Nta11g30950.1	Nta14g17750.1	0.085089	0.559901	0.151971	1896	463.25	1432.75	115.25	182.75	0.0804397	0.394495
Nta11g30950.1	Nta21g16380.1	0.0210196	0.0940881	0.223403	1911	463.667	1447.33	30	41	0.0207278	0.0884256
Nta12g00460.1	Nta12g27750.1	0.0862882	0.591343	0.145919	1743	418	1325	108	171	0.0815094	0.409091
Nta13g15750.1	Nta14g14830.1	0.0147274	0.0489637	0.300782	1614	379.75	1234.25	18	18	0.0145838	0.0473996
Nta13g19060.1	Nta14g17750.1	0.0187196	0.125889	0.148698	1935	474.583	1460.42	27	55	0.0184879	0.115891
Nta13g19060.1	Nta15g09050.1	0.278816	2.4306	0.114711	1920	471.333	1448.67	337.333	339.667	0.232858	0.720651
Nta13g19060.1	Nta21g16380.1	0.0888018	0.604798	0.146829	1893	463.083	1429.92	119.75	192.25	0.0837461	0.415152
Nta14g17750.1	Nta15g09050.1	0.285873	2.8587	0.100001	1932	473.583	1458.42	346.667	347.333	0.237701	0.733415
Nta14g17750.1	Nta16g08660.1	0.286212	2.66492	0.1074	1932	471.5	1460.5	347.5	343.5	0.237932	0.728526
Nta14g17750.1	Nta21g16380.1	0.0846982	0.614192	0.137902	1896	463.25	1432.75	114.75	194.25	0.0800907	0.41932
Nta15g09050.1	Nta16g08660.1	0.0132953	0.0507236	0.262112	2007	489.333	1517.67	20	24	0.0131781	0.0490463
Nta21g00130.1	Nta22g00180.1	0.00830929	0.0833105	0.0997388	1737	405.833	1331.17	11	32	0.00826343	0.0788501
